# Supplementary material for: Association of the EPAS1 rs7557402 Polymorphism with Hemodynamically Significant Patent Ductus Arteriosus Closure Failure in Premature Newborns under Pharmacological Treatment with Ibuprofen
Source: Diagnostics (Basel). 2023 Aug 1;13(15):2558. doi: 10.3390/diagnostics13152558 (PMC10417126; doi:10.3390/diagnostics13152558)
Supplement: Supplementary file 1 [file diagnostics-13-02558-s001.zip]

Archive with 1 entries (1 files):
- diagnostics-2509576-supplementary.pdf
